# Supplementary material for: State of the Art on Vaccine Development Against Dengue Infection: Scoping Review of the Literature
Source: Infect Dis Rep. 2025 Sep 17;17(5):117. doi: 10.3390/idr17050117 (PMC12452720; doi:10.3390/idr17050117)
Supplement: Supplementary file 1 [file idr-17-00117-s001.zip]

Archive with 1 entries (1 files):
- idr-3799009-supplementary.pdf
